# Supplementary material for: The Potential Role of bZIP55/65 in Nitrogen Uptake and Utilization in Cucumber Is Revealed via bZIP Gene Family Characterization
Source: Plants (Basel). 2023 Sep 11;12(18):3228. doi: 10.3390/plants12183228 (PMC10537890; doi:10.3390/plants12183228)
Supplement: Supplementary file 1 [file plants-12-03228-s001.zip]

Archive with 6 entries (6 files):
- Supplementary Figures S1-S3.pdf
- Supplementary Table S1 Detailed information on the identified cucumber bZIP family members.xlsx
- Supplementary Table S2 Expression profiles of cucumber bZIP family members based on RNA sequencing data..xlsx
- Supplementary Table S3 Expression profiles of CsbZIP genes under different N treatments based on RNA sequencing data.xlsx
- Supplementary Table S4 The primers used in this study..xlsx
- Supplementary Table Table S5.xlsx
