# Supplementary material for: The Potential Role of bZIP55/65 in Nitrogen Uptake and Utilization in Cucumber Is Revealed via bZIP Gene Family Characterization
Source: Plants (Basel). 2023 Sep 11;12(18):3228. doi: 10.3390/plants12183228 (PMC10537890; doi:10.3390/plants12183228)
Supplement: Supplementary file 1 [file plants-12-03228-s001.zip › Supplementary Table S1 Detailed information on the identified cucumber bZIP family members.xlsx]

## Sheet: Sheet1
Gene name	Gene ID	Chr	5′ End	3′ End	AA	pls	MW	Instability index:	Grand average of hydropathicity (GRAVY)	Subfamily
CsbZIP01	Csa1G040010	1	3997969	3998708	172	6.79	19529.8	53.61	-0.884	S
CsbZIP02	Csa1G162100	1	10162208	10164884	304	7.72	34335.3	56.2	-0.229	D
CsbZIP03	Csa1G573650	1	21444526	21448723	378	9.19	41914.7	72.39	-0.85	G
CsbZIP04	Csa1G600830	1	23245801	23248277	270	9.35	30510.4	55.73	-0.868	A
CsbZIP05	Csa2G011450	2	2026602	2031004	434	6.48	47084	61.62	-0.739	C
CsbZIP06	Csa2G249260	2	12141236	12142412	159	5.78	17361.4	57.82	-0.513	S
CsbZIP07	Csa2G354050	2	16434820	16435328	153	7.8	17823.2	52.42	-0.815	S
CsbZIP08	Csa2G357210	2	16797944	16801602	411	9.55	44351.8	44.55	-0.642	A
CsbZIP09	Csa2G362390	2	17444830	17446046	165	5.24	18640.9	58.8	-0.653	S
CsbZIP10	Csa2G372780	2	18551247	18552647	237	5.9	26964.9	47.27	-0.261	D
CsbZIP11	Csa2G376830	2	18969177	18973967	325	5.72	35658.6	62.3	-0.677	C
CsbZIP12	Csa2G381650	2	19552506	19555037	158	9.83	17537.4	68.53	-1.149	H
CsbZIP13	Csa2G403160	2	20669315	20673117	444	6.97	51088.5	55.09	-0.295	D
CsbZIP14	Csa2G416070	2	21376442	21378430	275	6.42	31509.8	75.67	-1.03	I
CsbZIP15	Csa3G006770	3	876000	880842	405	6.43	43332.7	57.83	-0.881	G
CsbZIP16	Csa3G002610	3	388895	389936	215	9.74	23867.7	72.41	-0.698	A
CsbZIP17	Csa3G172930	3	11572188	11574821	416	6.06	45202	49.55	-0.717	I
CsbZIP18	Csa3G173030	3	11665769	11670784	412	6.02	44995.7	56.96	-0.747	I
CsbZIP19	Csa3G225830	3	14833557	14841669	463	9.6	52992.2	64.44	-1.046	E
CsbZIP20	Csa5G587160	5	21023166	21026376	384	8.6	43337.4	58.08	-0.894	E
CsbZIP21	Csa3G731050	3	27481762	27482543	235	6.6	26689.5	40.52	-0.258	D
CsbZIP22	Csa3G776860	3	29770297	29772914	443	9.13	47540.2	57.91	-0.627	A
CsbZIP23	Csa3G775260	3	29683998	29688591	567	7.13	62725.1	71.79	-0.698	J
CsbZIP24	Csa3G810480	3	31038425	31045871	518	6.6	58280.6	64.61	-0.69	D
CsbZIP25	Csa3G817710	3	31723291	31726844	768	6.2	83479.6	50.29	-0.573	B
CsbZIP26	Csa3G819960	3	31891744	31900096	468	7.76	51614.9	49.58	-0.533	D
CsbZIP27	Csa3G860320	3	36087372	36088269	183	6.04	21442.8	66.93	-0.895	S
CsbZIP28	Csa3G878800	3	36923068	36925588	157	9.75	17295.2	67.56	-1.032	H
CsbZIP29	Csa3G895950	3	38726226	38729968	336	7.77	35842.6	54.35	-0.894	G
CsbZIP30	Csa4G003660	4	673060	674324	143	9.42	15964.2	59.98	-0.545	S
CsbZIP31	Csa4G122810	4	7496025	7496510	161	6.37	18984.2	66.53	-0.981	S
CsbZIP32	Csa4G045050	4	3548906	3549886	151	5.44	17287.4	63.49	-0.579	S
CsbZIP33	Csa4G036580	4	3129492	3134032	362	7.03	41343	50.56	-0.522	D
CsbZIP34	Csa4G377720	4	15114339	15115310	204	9.44	23015	64.84	-0.765	A
CsbZIP35	Csa4G664530	4	23177734	23181558	351	4.6	38446.9	56.77	-0.409	K
CsbZIP36	Csa4G625020	4	20179994	20181373	232	5.35	26344.4	49.1	-0.38	D
CsbZIP37	Csa4G628890	4	20481657	20483813	338	6.24	37098.3	71.58	-0.82	I
CsbZIP38	Csa4G644660	4	21682394	21682852	152	9.5	18142.7	75.95	-0.821	S
CsbZIP39	Csa5G221950	5	10077611	10083125	344	6.19	38183.7	51.85	-0.732	I
CsbZIP40	Csa5G137430	5	3282027	3282836	162	5.35	18774.1	56.84	-0.752	S
CsbZIP41	Csa5G613480	5	24106775	24113289	280	8.96	31251.2	54.51	-0.639	E
CsbZIP42	Csa5G624430	5	25135893	25142761	348	9.06	39190.5	55.84	-0.472	D
CsbZIP43	Csa5G642710	5	26849328	26850281	178	6.07	20929.3	65.26	-1.029	S
CsbZIP44	Csa6G051480	6	3873749	3878227	321	8.56	35912.5	56.4	-0.846	A
CsbZIP45	Csa6G056520	6	4353690	4357728	314	7.93	34653.8	57.39	-0.673	A
CsbZIP46	Csa6G057150	6	4487275	4490033	363	8.02	39828.5	61.33	-0.72	I
CsbZIP47	Csa6G133680	6	9153236	9156966	396	6.32	42549.4	57.01	-0.662	I
CsbZIP48	Csa6G152350	6	10792805	10799924	549	6.77	63489.3	70.83	-0.732	D
CsbZIP49	Csa6G152920	6	10831574	10832874	339	7.6	38865.8	55.38	-0.801	A
CsbZIP50	Csa6G401330	6	17866417	17873585	333	8.51	37111.8	58.74	-0.561	D
CsbZIP51	Csa6G411220	6	19059974	19065438	266	7.85	29511.1	64.8	-0.685	A
CsbZIP52	Csa6G495860	6	24143914	24144646	213	8.45	25007.1	74.9	-0.951	S
CsbZIP53	Csa6G502020	6	25241572	25244871	366	6.4	38541.2	52.82	-0.908	G
CsbZIP54	Csa6G504520	6	25525926	25527455	147	5.33	17030.9	73.31	-0.934	S
CsbZIP55	Csa7G073570	7	4910907	4915265	409	9.53	44875.7	50.53	-0.603	A
CsbZIP56	Csa7G007880	7	411098	415125	563	6.36	61658	59.68	-0.886	I
CsbZIP57	Csa7G007890	7	422725	425998	566	6.2	62092.4	60.41	-0.885	I
CsbZIP58	Csa7G041360	7	2206497	2209767	326	5.39	36402.3	61.23	-0.813	I
CsbZIP59	Csa2G270780	2	12966406	12969545	273	5.93	29711.1	39.53	-0.737	F
CsbZIP60	Csa7G012380	7	739950	742543	270	5.94	29595.1	37.41	-0.669	F
CsbZIP61	Csa7G324150	7	11298096	11301164	351	7.24	38805.4	60.39	-0.774	I
CsbZIP62	Csa7G378570	7	14012716	14018706	442	5.82	48683	75.53	-0.799	S
CsbZIP63	Csa1G470430	1	17009055	17009936	293	6.07	33428	44.85	-0.553	D
CsbZIP64	Csa6G031950	6	2576892	2579734	466	5.93	51587.9	50.54	-0.365	D
CsbZIP65	Csa3G119850	3	6926306	6931880	420	9.04	44515.7	61.39	-0.74	G
CsbZIP66	Csa4G463190	4	16970061	16970999	255	5.88	29117.6	43.3	-0.327	D
CsbZIP67	Csa5G608000	5	23174139	23176397	276	6.86	31428.7	53.82	-0.5	S
CsbZIP68	Csa6G152380	6	10811863	10812951	287	6.25	32480.6	62.55	-0.634	A
CsbZIP69	Csa6G152390	6	10815479	10816568	147	5.67	16227.9	67.49	-0.741	A
CsbZIP70	Csa6G182150	6	11865333	11866310	230	9.13	26242	52.21	-0.697	F
CsbZIP71	Csa6G519630	6	27637477	27638621	263	5.24	30675.9	49.06	-0.622	D
CsbZIP72	Csa7G407660	7	15734543	15735481	234	8.27	26966.2	64.38	-0.286	S
