# Supplementary material for: The Potential Role of bZIP55/65 in Nitrogen Uptake and Utilization in Cucumber Is Revealed via bZIP Gene Family Characterization
Source: Plants (Basel). 2023 Sep 11;12(18):3228. doi: 10.3390/plants12183228 (PMC10537890; doi:10.3390/plants12183228)
Supplement: Supplementary file 1 [file plants-12-03228-s001.zip › Supplementary Table S2 Expression profiles of cucumber bZIP family members based on RNA sequencing data..xlsx]

## Sheet: Tandem duplication gen
ID1	ID2
Csa6G152380.1	Csa6G152390.1
Csa7G007880.1	Csa7G007890.1

## Sheet: Segmental duplication genes
Csa1G040010.1	Csa4G122810.1
Csa1G040010.1	Csa5G642710.1
Csa1G470430.1	Csa6G519630.1
Csa2G249260.1	Csa2G362390.1
Csa2G362390.1	Csa3G860320.1
Csa2G381650.1	Csa3G878800.1
Csa2G354050.1	Csa4G644670.1
Csa2G362390.1	Csa6G504520.1
Csa2G249260.1	Csa6G504520.1
Csa2G354050.1	Csa6G495860.1
Csa2G270780.1	Csa7G012380.1
Csa2G416070.1	Csa7G041360.1
Csa2G357210.1	Csa7G073570.1
Csa2G011450.1	Csa7G378570.1
Csa3G006770.1	Csa3G895950.1
Csa3G860320.1	Csa4G045060.1
Csa3G225830.1	Csa5G613480.1
Csa3G860320.1	Csa6G504520.1
Csa4G644670.1	Csa6G495860.1
Csa4G045060.1	Csa6G504520.1
Csa4G003660.1	Csa7G407660.1
Csa5G608000.1	Csa5G642710.1

## Sheet: Collinear genes 
1	transcript:AT1G08320.4	==	Chr1	Csa1G162100.1
1	transcript:AT1G75390.1	==	Chr2	Csa2G362390.1
1	transcript:AT1G75390.1	==	Chr2	Csa2G249260.1
1	transcript:AT1G45249.6	==	Chr2	Csa2G357210.1
1	transcript:AT1G75390.1	==	Chr3	Csa3G860320.1
1	transcript:AT1G32150.1	==	Chr3	Csa3G895950.1
1	transcript:AT1G32150.1	==	Chr3	Csa3G006770.1
1	transcript:AT1G68880.1	==	Chr5	Csa5G608000.1
1	transcript:AT1G13600.1	==	Chr5	Csa5G608000.1
1	transcript:AT1G68880.1	==	Chr5	Csa5G642710.1
1	transcript:AT1G22070.1	==	Chr6	Csa6G401330.1
1	transcript:AT1G75390.1	==	Chr6	Csa6G504520.1
1	transcript:AT1G43700.1	==	Chr6	Csa6G057150.1
1	transcript:AT1G68640.1	==	Chr6	Csa6G031950.1
1	transcript:AT1G49720.2	==	Chr7	Csa7G073570.1
2	transcript:AT2G16770.1	==	Chr2	Csa2G270780.1
2	transcript:AT2G22850.2	==	Chr2	Csa2G354050.1
2	transcript:AT2G18160.1	==	Chr2	Csa2G362390.1
2	transcript:AT2G18160.1	==	Chr2	Csa2G249260.1
2	transcript:AT2G17770.3	==	Chr3	Csa3G002610.1
2	transcript:AT2G46270.1	==	Chr3	Csa3G119850.1
2	transcript:AT2G36270.3	==	Chr3	Csa3G776860.1
2	transcript:AT2G35530.1	==	Chr3	Csa3G006770.1
2	transcript:AT2G18160.1	==	Chr3	Csa3G860320.1
2	transcript:AT2G35530.1	==	Chr3	Csa3G895950.1
2	transcript:AT2G40950.1	==	Chr3	Csa3G817710.1
2	transcript:AT2G40620.1	==	Chr5	Csa5G221950.1
2	transcript:AT2G04038.1	==	Chr5	Csa5G608000.1
2	transcript:AT2G22850.2	==	Chr6	Csa6G495860.1
2	transcript:AT2G18160.1	==	Chr6	Csa6G504520.1
2	transcript:AT2G36270.3	==	Chr6	Csa6G152920.1
2	transcript:AT2G16770.1	==	Chr7	Csa7G012380.1
2	transcript:AT2G21230.3	==	Chr7	Csa7G007880.1
3	transcript:AT3G49760.1	==	Chr2	Csa2G354050.1
3	transcript:AT3G19290.3	==	Chr2	Csa2G357210.1
3	transcript:AT3G14880.1	==	Chr4	Csa4G625020.1
3	transcript:AT3G62420.1	==	Chr4	Csa4G003660.1
3	transcript:AT3G30530.1	==	Chr4	Csa4G122810.1
3	transcript:AT3G30530.1	==	Chr5	Csa5G642710.1
3	transcript:AT3G49760.1	==	Chr6	Csa6G495860.1
3	transcript:AT3G44460.1	==	Chr6	Csa6G152380.1
3	transcript:AT3G19290.3	==	Chr7	Csa7G073570.1
3	transcript:AT3G62420.1	==	Chr7	Csa7G407660.1
4	transcript:AT4G18660.1	==	Chr1	Csa1G470430.1
4	transcript:AT4G34590.1	==	Chr2	Csa2G249260.1
4	transcript:AT4G35040.2	==	Chr2	Csa2G270780.1
4	transcript:AT4G37730.1	==	Chr2	Csa2G354050.1
4	transcript:AT4G35900.1	==	Chr3	Csa3G002610.1
4	transcript:AT4G01120.1	==	Chr3	Csa3G119850.1
4	transcript:AT4G37730.1	==	Chr6	Csa6G495860.1
4	transcript:AT4G34590.1	==	Chr6	Csa6G504520.1
4	transcript:AT4G36730.1	==	Chr6	Csa6G502020.1
4	transcript:AT4G35040.2	==	Chr7	Csa7G012380.1
4	transcript:AT4G02640.2	==	Chr7	Csa7G378570.1
4	transcript:AT4G38900.1	==	Chr7	Csa7G007880.1
5	transcript:AT5G45830.1	==	Chr1	Csa1G470430.1
5	transcript:AT5G60830.1	==	Chr1	Csa1G040010.1
5	transcript:AT5G28770.2	==	Chr2	Csa2G011450.1
5	transcript:AT5G11260.2	==	Chr2	Csa2G381650.1
5	transcript:AT5G42910.1	==	Chr2	Csa2G357210.1
5	transcript:AT5G11260.2	==	Chr3	Csa3G878800.1
5	transcript:AT5G65210.1	==	Chr4	Csa4G036580.1
5	transcript:AT5G38800.1	==	Chr4	Csa4G122810.1
5	transcript:AT5G10030.1	==	Chr4	Csa4G036580.1
5	transcript:AT5G15830.1	==	Chr5	Csa5G642710.1
5	transcript:AT5G38800.1	==	Chr5	Csa5G642710.1
