# Supplementary material for: The Potential Role of bZIP55/65 in Nitrogen Uptake and Utilization in Cucumber Is Revealed via bZIP Gene Family Characterization
Source: Plants (Basel). 2023 Sep 11;12(18):3228. doi: 10.3390/plants12183228 (PMC10537890; doi:10.3390/plants12183228)
Supplement: Supplementary file 1 [file plants-12-03228-s001.zip › Supplementary Table S3 Expression profiles of CsbZIP genes under different N treatments based on RNA sequencing data.xlsx]

## Sheet: Sheet1
Gene ID	Root	Stem	Young leaf	Petiole of young leaf	Mature leaf	Petiole of Mature leaf	Tendril	Female flower	Male flower bud	Male flower	Unfertilized ovary	Peel of unfertilized ovary	Flesh of unfertilized ovary	Peel of 1-week-old fruit	Flesh of 1-week-old fruit	Peel of 2-week-old fruit	Flesh of 2-week-old fruit	Peel of 3-week-old fruit	Flesh of 3-week-old fruit
CsbZIP01	0	3.73717	0	0	0	0	0	4.95811	2.68201	1.00357	1.48268	1.90469	17.9805	2.14089	10.4142	1.44334	36.3904	1.27477	40.3036
CsbZIP02	38.8913	3.37954	2.21777	2.30532	2.39129	6.75546	10.1488	1.67158	1.72343	1.34907	6.50182	4.94165	5.81769	4.44265	2.6405	9.37958	5.32396	1.44762	10.7387
CsbZIP03	38.7378	73.5148	9.60372	21.6323	56.3051	70.9733	56.0312	28.8171	0.405814	30.4553	51.5411	0.567718	2.95644	2.73804	2.34823	0.368956	4.70154	0	3.57673
CsbZIP04	14.3066	9.4615	2.95962	8.22977	12.7913	9.8487	17.3303	62.2752	34.1327	68.1054	13.2934	17.0972	23.234	12.4233	11.9459	32.873	33.54	21.7475	45.7845
CsbZIP05	11.478	10.8321	9.27571	4.76778	9.54121	6.49915	19.396	37.5102	11.626	44.1554	19.0011	12.1413	11.145	9.59774	10.4872	3.42153	5.55769	1.02835	2.81186
CsbZIP06	16.5802	13.9781	37.1422	22.6072	7.58268	15.6626	22.4384	37.7263	61.2238	21.999	42.0774	51.3264	152.654	52.4231	139.09	116.685	178.274	47.167	145.591
CsbZIP07	0.581975	0	0	0	1.36974	1.03476	0.974442	0.531184	1.15522	0	1.58839	0	0	0	2.66016	0	1.8353	0	0.435383
CsbZIP08	38.5127	22.6043	14.5847	16.2418	42.2429	23.6989	45.5918	54.8377	30.0476	39.3485	41.7392	23.451	33.2935	19.7255	30.7636	22.0252	26.0083	22.8574	28.8387
CsbZIP09	5.90799	10.4106	7.90698	10.8561	20.822	8.65908	13.6562	66.6997	36.5436	32.6403	11.4903	5.59626	11.7747	10.5069	18.0464	9.74774	16.8494	3.96689	9.92461
CsbZIP10	11.452	15.4802	6.80939	29.0895	4.74426	2.04585	7.13368	4.88152	4.29759	5.30724	3.05517	54.0423	4.74557	5.4767	2.82697	4.88467	4.61087	1.64435	4.08693
CsbZIP11	109.397	19.8712	12.7347	14.2628	11.1821	6.02039	13.1284	46.0258	60.9633	19.6889	36.6334	11.6248	41.9847	11.0943	40.9973	9.94397	36.1001	12.2942	38.3011
CsbZIP12	3.03519	5.82161	5.46955	4.51305	5.06446	3.36609	7.09966	11.705	17.4561	15.873	5.66106	1.0801	2.03796	2.778	2.23269	4.20122	1.95229	3.81942	2.73534
CsbZIP13	18.4326	7.94734	2.94983	2.83478	4.23889	3.59008	11.3293	9.62367	4.69878	3.94324	7.6485	1.41486	5.96982	1.40823	3.00203	1.52163	3.23009	1.82057	7.2773
CsbZIP14	1.03031	0.292045	14.3955	7.85297	0	0.167827	2.05805	8.30456	38.6951	5.52938	1.15955	0	3.30305	0	15.5773	0	3.0024	0	0.138581
CsbZIP15	24.0681	14.8126	17.2035	12.2438	18.1714	11.6331	22.1813	25.9096	21.0384	17.6604	32.0261	16.7913	16.8576	19.2677	16.4293	17.1841	15.3383	12.0882	16.2691
CsbZIP16	7.51058	8.8201	1.00045	2.66924	3.59694	5.8736	7.37049	2.0243	4.9111	2.72444	6.72904	0.214771	0.448343	0.959035	1.33542	0.211701	0.581167	0.560253	0.374269
CsbZIP17	26.2535	17.8233	17.1957	18.1488	14.6316	12.8983	27.7541	26.2209	20.4725	21.5117	26.4027	14.4081	24.2656	17.0805	24.2547	20.1564	29.454	12.4661	26.4016
CsbZIP18	17.0209	8.29361	12.8501	13.2688	4.78362	5.88121	9.67968	10.2201	16.5147	6.09689	16.0541	10.3933	17.0402	10.6864	18.0153	8.57611	16.2131	4.66524	11.715
CsbZIP19	15.7431	9.77088	5.79646	5.89915	13.2152	11.1078	13.0798	14.0906	15.1155	11.3609	16.2131	11.9727	15.5783	13.3839	14.3067	11.9401	13.0756	8.49546	12.5836
CsbZIP20	14.9018	10.1938	7.43558	10.1587	15.3231	12.9002	15.1101	11.8151	24.7376	6.87054	17.074	13.0464	10.5809	9.54107	13.4853	13.1126	12.8974	6.30542	6.15669
CsbZIP21	0.926391	0.967891	4.3444	0.878192	1.38135	0.892332	1.0984	4.21886	4.38468	3.13776	9.07875	2.54412	1.99151	3.07658	1.75758	2.71604	2.29487	6.08192	4.24963
CsbZIP22	1.69026	0.889258	0.639807	0.649838	1.38113	0.813651	1.52779	1.3283	1.88968	0.602433	5.69758	0.821527	2.69702	1.12445	8.55562	0.982836	8.16756	0.568591	8.57531
CsbZIP23	17.9948	9.91055	6.60512	3.6646	10.0825	5.83064	15.8806	3.857	3.47171	0.985399	25.3613	17.7764	11.1862	10.2264	6.08698	10.9889	7.05354	14.7957	13.3529
CsbZIP24	11.1234	0	0.25509	0.071236	0.065751	0.148493	0.045235	0.145547	2.51658	0.07335	0	0	0.144193	0.231087	0	0.067355	0.187763	0.089068	0.060996
CsbZIP25	33.7648	16.3033	7.74343	10.2623	18.1043	11.5466	24.5311	26.1104	15.8055	16.204	27.1681	14.5535	21.7737	14.3938	19.6216	25.2449	26.4265	14.8175	23.1499
CsbZIP26	54.6772	34.8572	14.6565	19.2289	38.3374	31.4508	53.9821	85.0624	22.3659	47.2795	36.2836	16.7988	24.6804	16.8758	19.603	24.7672	28.8336	18.0306	34.7855
CsbZIP27	1.29074	3.74939	0.157625	5.08923	0	0.359313	1.9844	4.98444	91.5464	1.25725	1.95293	12.7353	12.3965	0.568034	5.97812	8.16737	43.2174	4.41022	21.6729
CsbZIP28	2.18063	55.5229	11.9754	19.9648	8.03021	50.9798	66.3789	126.869	14.2427	90.8429	17.1156	15.9482	5.78064	5.93556	6.42808	15.9485	15.7823	21.9712	11.9601
CsbZIP29	22.3032	9.41479	13.5814	8.84426	16.1046	11.7191	14.9849	15.561	15.8708	11.3244	24.7981	13.2369	14.0586	19.2169	14.4112	11.273	12.7518	8.80942	14.7266
CsbZIP30	43.0468	24.154	26.0717	35.4226	15.257	14.6759	34.7006	83.6832	38.8103	88.2359	26.1865	40.6319	67.6133	32.707	36.3124	36.7981	38.4917	11.9653	34.5957
CsbZIP31	4.66645	0	0	0	0	0	0	0	0	0	0	0	0	0	0	0	0	0	0
CsbZIP32	88.5073	25.3953	18.5946	31.1517	37.1231	20.6576	29.7592	30.5558	22.3055	47.4917	19.5912	27.1997	72.3632	17.5587	98.4611	8.88245	15.2969	1.34836	5.33573
CsbZIP33	78.4251	18.2753	1.6077	2.26677	22.1804	13.4813	40.5056	31.7908	1.96627	18.9143	13.1166	2.9352	13.2784	1.63328	6.59171	1.78787	3.31483	4.25601	8.22654
CsbZIP34	0.486833	0.202773	2.48901	1.84419	0	0	0.288006	0.232973	0.242519	0	0.464653	0.222499	0.46454	0.248434	0	0	0	0.290424	0.193758
CsbZIP35	72.7574	47.8228	29.236	72.0408	34.4506	24.3545	47.9558	125.444	42.0978	62.9657	51.0817	49.483	64.8439	21.4387	61.803	35.6589	52.6176	26.857	51.2961
CsbZIP36	0.187355	0.158599	0	0.178266	0	0	0	0	0.93388	0	0	0	0	0	0	0	0.155652	0	0.301488
CsbZIP37	1.22127	0.530017	42.2097	15.5083	0.1792	0.101197	3.70603	19.6939	149.586	8.32304	7.04406	0.947103	5.3267	12.2276	18.1183	0.184656	3.33701	0.488421	1.16562
CsbZIP38	7.23236	14.472	0	10.2018	1.20161	2.04607	2.16344	2.13784	0	0	0.710172	2.74621	4.34291	2.33036	2.87511	1.41716	2.46667	0	3.47215
CsbZIP39	4.75854	3.9039	10.6139	8.88	1.45986	1.76681	4.67833	6.26226	14.5981	3.39111	10.873	4.41862	8.40118	5.53473	9.82647	6.25489	8.68063	1.56897	6.20772
CsbZIP40	0.654357	0.732062	3.16397	1.24202	1.11884	0.210785	3.17573	3.77164	1.30424	1.48031	2.08962	0.600031	1.46096	1.56238	1.03609	1.77193	1.62399	0.520999	0.348925
CsbZIP41	1.59783	0.916072	2.85353	1.90909	1.16292	0.65687	1.44632	2.33147	4.9143	1.30623	4.13411	1.11076	1.67191	1.78698	2.68146	0.723788	2.11769	0.797784	0.757852
CsbZIP42	31.4184	17.6524	21.656	13.3945	34.9823	20.5519	44.7798	39.0167	22.7363	30.0505	34.3865	21.636	16.0674	28.1726	21.27	28.5802	20.0246	19.9523	19.437
CsbZIP43	20.3126	12.4333	0.143633	3.35982	1.308	18.8857	38.757	84.6435	0.669559	41.3007	5.83319	0.154915	0.484566	0.690713	0.962204	1.063	2.93672	0.602661	3.66061
CsbZIP44	30.509	17.6842	16.147	22.8232	17.1481	15.9688	20.9741	27.2284	17.2011	17.9589	42.2171	21.5176	25.8818	20.6789	25.8875	24.1555	26.4281	16.6108	19.1999
CsbZIP45	32.1637	17.3201	9.03477	9.93751	17.8341	13.9303	20.5703	13.9737	23.52	7.31793	23.439	17.6831	24.2122	15.125	14.3619	18.1459	27.5283	12.0459	23.6146
CsbZIP46	18.3406	9.35367	10.1953	4.51102	10.4882	15.8297	16.7696	10.5854	5.58274	9.47588	3.95238	3.37556	2.75208	4.75417	3.19746	10.4931	7.67874	3.46873	6.15023
CsbZIP47	7.95642	3.16686	16.7968	17.7764	1.32553	2.59979	4.03303	5.56233	17.9265	4.82791	17.8783	10.3671	17.5298	14.6402	23.4084	10.8737	9.56797	1.79741	8.48062
CsbZIP48	3.28842	1.04629	0.25708	0.43074	3.6441	1.57117	3.69231	14.4475	12.0473	5.24821	9.54672	0.767708	5.44926	2.48408	5.6988	0.0678809	2.52292	0	2.08987
CsbZIP49	#N/A	#N/A	#N/A	#N/A	#N/A	#N/A	#N/A	#N/A	#N/A	#N/A	#N/A	#N/A	#N/A	#N/A	#N/A	#N/A	#N/A	#N/A	#N/A
CsbZIP50	25.6429	17.7361	21.4612	15.0551	20.2976	14.4681	27.7465	31.2044	34.2903	26.2602	22.1908	16.1271	20.1918	19.6769	16.3756	21.9761	18.8118	14.0735	22.8986
CsbZIP51	22.5918	10.1984	7.03486	7.64846	18.1249	12.2904	22.5216	33.0513	34.9268	16.7676	16.7574	10.7453	18.006	11.7873	15.6883	16.0903	19.0764	6.63798	22.7036
CsbZIP52	116.077	9.04369	0.884327	6.38541	2.63681	18.137	14.7053	6.44671	26.1264	2.25303	6.18137	5.2114	30.4238	8.73143	36.3461	8.18914	43.575	2.78667	15.4548
CsbZIP53	45.0134	34.842	22.6065	18.82	48.2779	24.4566	43.3438	46.6511	28.807	44.0659	65.1933	31.3989	29.0482	35.7893	25.3356	27.0374	23.6199	26.3496	29.3626
CsbZIP54	1.1379	0	0	0	0	0	0	0.654963	0.226779	0	1.0886	0	13.0521	0	9.28721	0	7.52099	0	11.6288
CsbZIP55	152.028	39.0613	17.7565	16.4194	107.412	45.5779	63.9214	37.7012	14.0135	32.0373	40.2717	24.317	24.6814	26.7718	19.6913	11.1102	10.0599	22.4643	40.5701
CsbZIP56	61.1582	19.1657	28.5742	41.0089	24.1361	15.4471	30.2374	23.4221	28.4656	17.4714	28.2089	33.3379	57.7717	33.0383	52.4019	55.2364	49.9574	18.335	47.1208
CsbZIP57	51.8355	31.6722	29.0217	48.5964	25.3782	14.7592	40.4185	29.5606	30.2816	12.4504	33.99	48.4601	67.861	35.6808	49.9075	41.852	60.0551	18.125	53.5675
CsbZIP58	1.24744	0.476029	21.6179	29.6627	0.120886	0.273139	4.01079	9.02629	66.0831	5.70648	27.1429	5.00691	36.1243	34.3217	99.8931	0.125541	11.5933	0	2.36414
CsbZIP59	24.7272	9.83356	7.08117	8.17191	13.4848	11.3526	14.3005	13.5952	8.77985	6.39575	8.49819	12.3388	14.9159	9.98539	9.63485	15.7174	13.0586	8.55883	13.3584
CsbZIP60	20.3886	10.1289	9.31256	14.4196	11.1895	6.6541	11.0692	11.4326	16.3995	8.19917	18.4221	9.62445	20.62	12.7219	20.7607	16.0764	17.4589	8.25241	16.4616
CsbZIP61	28.3769	14.6799	7.69366	8.49839	21.0392	18.126	27.2153	32.7452	16.3696	29.7561	30.8225	17.4756	25.1493	15.1468	25.6049	22.5863	28.4846	15.1612	30.741
CsbZIP62	30.2415	18.4853	10.9494	18.3145	12.1094	13.2507	29.2356	149.096	55.9496	94.5892	32.8589	22.408	24.6944	17.4669	20.6464	20.1253	23.162	17.3193	23.041
CsbZIP63	0.569177	0	0	0	0	0	0.113324	0	0	0	0	0	0	0	0	0	0	0	0
CsbZIP64	2.72223	2.52042	0.354545	1.50456	0.437913	3.87377	1.15558	0.565973	0.08233	0.325999	1.61302	0.230871	4.56722	0	0.397766	0.0748993	9.4577	0	8.33219
CsbZIP65	147.458	39.2459	21.8116	36.4559	60.7695	18.5784	62.6805	63.3934	39.8182	39.4259	42.3343	27.4264	34.9297	39.9882	49.4397	20.5167	35.526	13.7274	21.5497
CsbZIP66	0	0	0	0	0	0	0	1.60214	0.238112	0.924148	0	0	0.228149	0	0	0	0	0	0.190389
CsbZIP67	5.03418	1.11481	0.423872	2.93338	0.260913	1.76807	0.539473	15.1528	7.78137	0.389204	2.5993	0.091895	0.861355	0	0.85519	0	0.581171	0.118444	1.37362
CsbZIP68	32.1501	13.2243	6.65331	12.8439	12.1059	10.6398	8.59541	5.5162	13.9598	4.21586	9.16923	8.76744	20.445	7.99677	13.0375	10.7865	16.4035	5.99728	16.0383
CsbZIP69	12.6963	0	0	0	0	0	0	0	2.68771	0	0	1.53084	3.23493	0	0.803184	0.796566	1.37509	0	0.641914
CsbZIP70	#N/A	#N/A	#N/A	#N/A	#N/A	#N/A	#N/A	#N/A	#N/A	#N/A	#N/A	#N/A	#N/A	#N/A	#N/A	#N/A	#N/A	#N/A	#N/A
CsbZIP71	0.957282	0.323759	0	1.09264	0	0	0	0	0	0	1.10488	0	0.734939	0	0.547265	0.173014	1.43073	0	0
CsbZIP72	0	0	0	0	0	0	0	0.796983	0	0.268263	0	0.253902	0.265201	0	0	0	0	0	0
