# Supplementary material for: The Potential Role of bZIP55/65 in Nitrogen Uptake and Utilization in Cucumber Is Revealed via bZIP Gene Family Characterization
Source: Plants (Basel). 2023 Sep 11;12(18):3228. doi: 10.3390/plants12183228 (PMC10537890; doi:10.3390/plants12183228)
Supplement: Supplementary file 1 [file plants-12-03228-s001.zip › Supplementary Table S4 The primers used in this study..xlsx]

## Sheet: Sheet1
Gene name	Gene_id	readcount_D0422_L	readcount_D0422_H	log2.Fold_change.	pvalue	qvalue	Blast swiss prot
CsbZIP03	Csa1G573650	5.45966	86.6034	-3.9875	8.6508e-19	7.4473e-17	sp|Q99090|CPRF2_PETCR Light-inducible protein CPRF2 OS=Petroselinum crispum GN=CPRF2 PE=2 SV=2//2.46236e-88
CsbZIP08	Csa2G357210	93.1261	37.9517	1.295	9.4929e-08	3.0266e-06	sp|Q9M7Q4|AI5L5_ARATH ABSCISIC ACID-INSENSITIVE 5-like protein 5 OS=Arabidopsis thaliana GN=ABF2 PE=1 SV=1//1.72435e-96
CsbZIP13	Csa2G403160	28.3902	4.34689	2.7073	3.9354e-06	9.9645e-05	sp|Q93ZE2|TGA7_ARATH Transcription factor TGA7 OS=Arabidopsis thaliana GN=TGA7 PE=1 SV=1//2.22965e-130
CsbZIP55	Csa7G073570	259.724	78.244	1.7309	2.9044e-27	4.036e-25	sp|Q9M7Q3|AI5L6_ARATH ABSCISIC ACID-INSENSITIVE 5-like protein 6 OS=Arabidopsis thaliana GN=ABF3 PE=1 SV=1//2.85903e-90
CsbZIP65	Csa3G119850	123.544	30.261	2.0295	1.9069e-16	1.42e-14	sp|Q99089|CPRF1_PETCR Common plant regulatory factor 1 OS=Petroselinum crispum GN=CPRF1 PE=2 SV=1//8.67294e-100

## Sheet: Sheet2
Gene name	Gene_id	readcount_D0328_L	readcount_D0328_H	log2.Fold_change.	pvalue	qvalue	Blast swiss prot
CsbZIP08	Csa2G357210	92.8645	29.2429	1.667	7.3685e-11	2.8226e-09	sp|Q9M7Q4|AI5L5_ARATH ABSCISIC ACID-INSENSITIVE 5-like protein 5 OS=Arabidopsis thaliana GN=ABF2 PE=1 SV=1//1.72435e-96
CsbZIP55	Csa7G073570	251.629	54.6716	2.2024	1.7236e-36	2.3779e-34	sp|Q9M7Q3|AI5L6_ARATH ABSCISIC ACID-INSENSITIVE 5-like protein 6 OS=Arabidopsis thaliana GN=ABF3 PE=1 SV=1//2.85903e-90
CsbZIP65	Csa3G119850	170.987	24.5205	2.8018	7.9798e-32	9.3944e-30	sp|Q99089|CPRF1_PETCR Common plant regulatory factor 1 OS=Petroselinum crispum GN=CPRF1 PE=2 SV=1//8.67294e-100
