# Supplementary material for: The Potential Role of bZIP55/65 in Nitrogen Uptake and Utilization in Cucumber Is Revealed via bZIP Gene Family Characterization
Source: Plants (Basel). 2023 Sep 11;12(18):3228. doi: 10.3390/plants12183228 (PMC10537890; doi:10.3390/plants12183228)
Supplement: Supplementary file 1 [file plants-12-03228-s001.zip › Supplementary Table Table S5.xlsx]

## Sheet: Sheet1
Gene name	Forward primer	Reverse primer
CsbZIP03	AAGGGATTTGTTGCTCAC	GATTCGCTTTACGGTTTC
CsbZIP08	GGGGCTACCCTTGCTCCTA	TTGGCTGCGGCTGATGTG
CsbZIP13	CGCCCTTCGGAACTGCTA	TGCTGCCTGTCTCGTGGT
CsbZIP55	TTGACCAGACAGCCTTCC	ATGAACATCCCAAGAGCC
CsbZIP65	TGTTTATGCCCATCCTGC	ACGGCTTCGTTTCCTTTT
CsNPF1.1	TGGTGCCTTTCTCGCTGATT	ACCATCGCCGTTAGCCATAG
CsNPF1.2	ACCTTGCCTTTGGTGCAGAT	AAACATGAGTGCAACCGGGA
CsNPF1.3	GGTTCTCCGACGACCCAAAT	TGCCCGATTGCGTAAAAAGC
CsNPF2.3	AGGCTCTCGTTTCACCACAG	AAGCCCCAACCCCAACTAAC
CsNPF3.1	CTCGACCGTGGCATTACCTT	GCTATACTGTGGGACGAGCC
CsNPF3.2	CCCTTATCGGCGCTCTCATT	CATTAGTTGCGTGCCGGATG
CsNPF4.2	AGGAAGACCTTCCAACCCGA	ATCAGATTGTTCCCCACCGC
CsNPF4.4	ACATGTGGAAGAAGCTCAAC	CCTCCATGGCGTCCTTTTACT
CsNPF5.2	TTTCGTCACCGTTTCGTTGC	GAGGACAATCCCAATGCCCA
CsNPF5.10	GTTGCAAGTTCTGGTCGCAG	TTCTCTTCGTATACCGCCGC
CsNPF5.17	CCAACTGTCCGTCTCTGCTT	ACTGTGATCGTCGGTTGTCC
CsNPF6.2	CCAGATTCCAGCAGGCTCTC	GCCACTCCCAGCCTTTTACT
CsNPF7.4	CCTTGCCCTGAACCTTGGAT	TAACGCGGAGTTCCGATGAG
CsNPF7.5	CCTGACAAGGGTTTTGCAGC	ATGGAGTGTCCTCATCCCCA
CsNPF7.6	CCTGACAAGGGTTTTGCAGC	ATGGAGTGTCCTCATCCCCA
OE-CsbZIP55	CATTTGGAGAGGACACGCTCGAGATGAATTTCAGAAACTTTGAGGATA	TCTCATTAAAGCAGGACTCTAGACCATGGGCCAGTCAGTGTTCTTC
OE-CsbZIP65	CATTTGGAGAGGACACGCTCGAGATGGGAACTAGTGAAGAGGCG	TCTCATTAAAGCAGGACTCTAGAGCTAGCAGCAACTGCATCCG
